# Supplementary material for: Development of Phase and Seasonally Dependent Land-Use Regression Models to Predict Atmospheric PAH Levels
Source: Toxics. 2023 Mar 28;11(4):316. doi: 10.3390/toxics11040316 (PMC10145409; doi:10.3390/toxics11040316)
Supplement: Supplementary file 1 [file toxics-11-00316-s001.zip]

Archive with 1 entries (1 files):
- toxics-2239897-supplementary.pdf
